# Supplementary material for: Capsule-based federated reinforcement learning adaptive sliding mode for anomaly detection and control of floating wind turbines
Source: PLoS One. 2025 Dec 4;20(12):e0336410. doi: 10.1371/journal.pone.0336410 (PMC12677533; doi:10.1371/journal.pone.0336410)
Supplement: S1 File — (XLSX) [file pone.0336410.s001.xlsx]

## Sheet: Appendix Table 1 General Proper
Property	Variable	Value	Unit
Water Density	ρ	1025	kg/m³
Turbine Main Mass	mg	14072718	kg
Total Inertia about x-axis	Ixx	1.695 e10	kg·m²
Total Inertia about y-axis	Iyy	1.695 e10	kg·m²
Total Inertia about z-axis	Izz	1.845 e10	kg·m²

## Sheet: Aerodynamic Properties
Appendix Table 2: Aerodynamic Properties
Property			Variable		Value			Unit
Air Density			ρa		1.225			kg/m³
Effective Rotor Radius					62.94			m
Vector from Turbine COG to Thrust Center								m
Rotor Inertia			Jr		3.5444‌e‌7			kg·m²
Generator Inertia			Jg		5.34116e‌2			kg·m²
Drive Train Stiffness (Rotor Side)			kr		8.676‌e‌8			N·m/rad
Drive Train Damping (Rotor Side)			br		6.215‌e‌6			N·m·s/rad
Gear Ratio			Ngr		97			[-]

## Sheet: Mooring Line Properties
Appendix Table 3: Mooring Line Properties
Property					Variable		Value			Unit
Submerged Line Density							113.35			kg/m
Line Length							835.5			m
Line Extensional Stiffness					EA		7.5363‌e8			N
Vector from Turbine COG to Line 1 Attachment Point										m
Vector from Turbine COG to Line 2 Attachment Point										m
Vector from Turbine COG to Line 3 Attachment Point										m
Anchor 1 Coordinate										m
Anchor 2 Coordinate										m
Anchor 3 Coordinate										m

## Sheet: Hydrodynamic Properties
Appendix Table 4: Hydrodynamic Properties
Property						Variable		Value		Unit
						Cd,a		0.68		[-]
						Cd,bc		0.61		[-]
						Cd,4		0.56		[-]
Drag Coefficient for Heave Plates						Cdz		4.8		[-]
Added Mass Coefficient for Outer Columns						Ca		0.63		[-]
Added Mass Coefficient for Heave Plates						Caz		0.67		[-]
						la		6		m
						lb		4.11		m
						lc		9.889		m
						Dd,a		24		m
						Dd,bc		12		m
						Dd,4		8.054		m
										m
										m
										m
										m
										m
										m
										m
										m
										m
										m
										m
										m
